# Supplementary material for: Immaturin-Nuclease as a Model System for a Gene-Programmed Sexual Development and Rejuvenescence in Paramecium Life History
Source: Microorganisms. 2022 Dec 28;11(1):82. doi: 10.3390/microorganisms11010082 (PMC9865852; doi:10.3390/microorganisms11010082)
Supplement: Supplementary file 1 [file microorganisms-11-00082-s001.zip]

Archive with 1 entries (1 files):
- microorganisms-2117495-supplementary.pdf
